# Supplementary material for: Foliose Ulva Species Show Considerable Inter‐Specific Genetic Diversity, Low Intra‐Specific Genetic Variation, and the Rare Occurrence of Inter‐Specific Hybrids in the Wild
Source: J Phycol. 2020 Nov 24;57(1):219–33. doi: 10.1111/jpy.13079 (PMC7894351; doi:10.1111/jpy.13079)
Supplement: Supplementary file 9 — Table S1. Name, location, species, and NCBI reference numbers for each strain in this study. [file JPY-57-219-s009.xlsx]

## Sheet: Sheet1
Country	Coordinates	Strain	Date of collection	Species (organelles)	rbcL sequence NCBI number	tufA sequence NCBI number	Mitochondrial genome NCBI number	Plastid genome NCBI number
Ireland	53.141530, -9.224694	U1	2018-06-12	U.pseudorotundata	MT160576	MT160686
Ireland	52.115365, -10.364959	U10	2018-03-15	U.rigida	MT160546	MT160656
France	48.39555,-4.42343	U100	2018-06-28	U.australis	MT160564	MT160674	MT179354	MT179348
France	48.67891,-3.60867	U101	2018-06-12	U.gigantea	MT160562	MT160672
France	48.39555,-4.42343	U102	2018-06-28	U.australis	MT160561	MT160671
Ireland	51.620299, -8.879321	U103	2018-07-18	U.laetevirens	MT160559	MT160669
France	48.69450,-4.06414	U104	2018-06-18	U.laetevirens	MT160599	MT160709
France	47.85369,-3.97650	U105	2018-06-15	U.australis	MT160598	MT160708
France	48.39555,-4.42343	U107	2018-06-28	U.australis	MT160597	MT160707
Ireland	53.407646, -10.119671	U108	2018-04-04	U.laetevirens	MT160596	MT160706
Ireland	53.485138, -10.050604	U109	2018-04-04	U.fenestrata	MT160595	MT160705
Ireland	51.620299, -8.879321	U11	2017-06-28	U.laetevirens	MT160544	MT160654
Ireland	52.930394, -9.348387	U110	2018-04-06	U.laetevirens	MT160614	MT160724
France	48.72996,-4.00382	U111	2018-06-14	U.rigida	MT160613	MT160723
Ireland	53.398106, -9.918258	U112	2018-04-04	U.pseudorotundata	MT160612	MT160722	MT179359	MT179353
Ireland	52.115365, -10.364959	U113	2018-04-22	U.fenestrata	MT160611	MT160721
Ireland	53.398106, -9.918251	U114	2018-04-04	U.pseudorotundata	MT160609	MT160719
Ireland	52.930394, -9.348387	U12	2018-04-06	U.laetevirens	MT160549	MT160659
Portugal	40.612845, -8.673808	U13	2018-08-18	U.laetevirens	MT160548	MT160658
Portugal	41.69755,-8.85207	U14	2018-03-20	U.laetevirens	MT160551	MT160661
Ireland	53.115607, -9.292439	U15	2018-06-18	U.rigida	MT160550	MT160660
Portugal	40.612845, -8.673808	U16	2018-09-23	U.laetevirens	MT160525	MT160635
Ireland	52.115365, -10.364959	U17	2018-04-22	U.fenestrata	MT160552	MT160662
Ireland	52.115365, -10.364959	U18	2018-04-22	U.fenestrata	MT160554	MT160664
Ireland	53.380995, -9.964668	U19	2018-04-04	U.rigida	MT160553	MT160663
Portugal	40.612845, -8.673808	U2	2018-09-23	U.laetevirens	MT160577	MT160687
France	48.69450,-4.06414	U20	2018-06-18	U.laetevirens	MT160555	MT160665
Ireland	53.380995, -9.964668	U21	2018-04-04	U.rigida	MT160557	MT160667
Ireland	53.141530, -9.224694	U22	2018-06-12	U.rigida	MT160556	MT160666
Ireland	53.380995, -9.964668	U24	2018-04-04	U.rigida	MT160558	MT160668
Portugal	42.787662,-8.967366	U25	2018-05-29	U.pseudorotundata	MT160560	MT160670
Ireland	53.485138, -10.050604	U27	2018-04-04	U.rigida	MT160563	MT160673
Ireland	53.485138, -10.050604	U29	2018-04-04	U.rigida	MT160565	MT160675
France	48.72707,-3.97291	U3	2018-06-13	U.rigida	MT160578	MT160688
Ireland	53.485138, -10.050604	U30	2018-04-04	U.rigida	MT160567	MT160677
France	48.67891,-3.60867	U31	2018-06-12	U.gigantea	MT160566	MT160676
Netherlands	51.575095, 3.953225	U32	2018-04-11	U.australis	MT160569	MT160679
Ireland	52.115365, -10.364959	U33	2018-03-15	U.fenestrata	MT160568	MT160678
France	48.72996,-4.00382	U34	2018-06-14	U.rigida	MT160571	MT160681
Ireland	51.620299, -8.879321	U35	2018-07-18	U.laetevirens	MT160570	MT160680	MT179357	MT179351
Ireland	53.380995, -9.964668	U36	2018-04-04	U.rigida	MT160573	MT160683	MT179358	MT179352
Ireland	53.240937, -9.357954	U37	2018-03-15	U.gigantea	MT160572	MT160682
Netherlands	51.575095, 3.953225	U38	2018-04-11	U.australis	MT160575	MT160685
Netherlands	51.575095, 3.953225	U39	2018-04-11	U.australis	MT160574	MT160684
Portugal	40.612845, -8.673808	U4	2018-09-23	U.laetevirens	MT160579	MT160689
France	48.67891,-3.60867	U40	2018-06-12	U.australis	MT160585	MT160695
Ireland	51.620299, -8.879321	U41	2018-07-18	U.laetevirens	MT160587	MT160697
France	48.72996,-4.00382	U42	2018-06-14	U.rigida	MT160586	MT160696
Ireland	53.407646, -10.119671	U43	2018-04-04	U.laetevirens	MT160589	MT160699
France	48.67891,-3.60867	U44	2018-06-12	U.gigantea	MT160588	MT160698
Ireland	53.240937, -9.357954	U45	2018-03-15	U.fenestrata	MT160591	MT160701
Ireland	53.240937, -9.357954	U46	2018-03-15	U.fenestrata	MT160590	MT160700
Ireland	53.240937, -9.357954	U47	2018-03-15	U.fenestrata	MT160593	MT160703
Ireland	53.240937, -9.357954	U48	2018-03-15	U.fenestrata	MT160592	MT160702
Ireland	53.240937, -9.357954	U49	2018-03-15	U.laetevirens	MT160594	MT160704
Portugal	40.612845, -8.673808	U5	2018-08-18	U.laetevirens	MT160580	MT160690
Ireland	53.380995, -9.964668	U50	2018-04-04	U.rigida	MT160601	MT160711
Ireland	53.380995, -9.964668	U51	2018-04-04	U.rigida	MT160600	MT160710
Ireland	53.240937, -9.357954	U52	2018-03-15	U.gigantea	MT160603	MT160713
Ireland	53.240937, -9.357954	U53	2018-03-15	U.gigantea	MT160602	MT160712
Ireland	53.240937, -9.357954	U54	2018-03-15	U.gigantea	MT160605	MT160715
Ireland	51.634600, -8.704599	U55	2017-08-23	U.laetevirens	MT160604	MT160714
Ireland	53.380995, -9.964668	U56	2018-04-04	U.rigida	MT160607	MT160717
Ireland	53.398106, -9.918253	U57	2018-04-04	U.gigantea	MT160606	MT160716	MT179356	MT179350
Netherlands	51.575095, 3.953225	U58	2017-10-27	U.laetevirens	MT160610	MT160720
Ireland	52.930394, -9.348387	U59	2018-04-06	U.laetevirens	MT160608	MT160718
Ireland	52.115365, -10.364959	U6	2018-09-18	U.pseudorotundata	MT160581	MT160691
Ireland	52.115365, -10.364959	U60	2018-03-15	U.pseudorotundata	MT160615	MT160725
Ireland	52.930394, -9.348387	U61	2018-04-06	U.gigantea	MT160617	MT160727
Ireland	51.634600, -8.704599	U62	2017-08-23	U.laetevirens	MT160616	MT160726
Ireland	53.359898, -6.220064	U63	2017-06-27	U.laetevirens	MT160619	MT160729
Ireland	53.485138, -10.050604	U64	2018-04-04	U.fenestrata	MT160618	MT160728	MT179355	MT179349
Ireland	53.407646, -10.119671	U65	2018-04-04	U.laetevirens	MT160621	MT160731
Ireland	53.407646, -10.119671	U66	2018-04-04	U.rigida	MT160620	MT160730
France	47.85369,-3.97650	U67	2018-06-15	U.australis	MT160623	MT160733
France	48.72707,-3.97291	U68	2018-06-13	U.australis	MT160622	MT160732
France	47.85369,-3.97650	U69	2018-06-15	U.rigida	MT160624	MT160734
Portugal	40.612845, -8.673808	U7	2018-09-23	U.laetevirens	MT160582	MT160692
France	47.85369,-3.97650	U70	2018-06-15	U.fenestrata	MT160626	MT160736
Portugal	41.69755,-8.85207	U71	2018-03-20	U.laetevirens	MT160625	MT160735
Portugal	41.430687,-8.784644	U72	2018-06-15	U.rigida	MT160628	MT160738
France	48.67891,-3.60867	U73	2018-06-12	U.australis	MT160627	MT160737
France	48.72996,-4.00382	U74	2018-06-14	U.laetevirens	MT160630	MT160740
France	48.69450,-4.06414	U75	2018-06-18	U.laetevirens	MT160629	MT160739
France	47.85369,-3.97650	U76	2018-06-15	U.rigida	MT160632	MT160742
Ireland	53.141530, -9.224694	U77	2018-06-12	U.rigida	MT160631	MT160741
France	48.72707,-3.97291	U78	2018-06-13	U.australis	MT160634	MT160744
France	48.72707,-3.97291	U79	2018-06-13	U.rigida	MT160633	MT160743
Portugal	40.612845, -8.673808	U8	2018-08-18	U.laetevirens	MT160583	MT160693
France	48.69450,-4.06414	U80	2018-06-18	U.laetevirens	MT160526	MT160636
Portugal	41.295497, -8.736890	U81	2018-06-13	U.rigida	MT160528	MT160638
Ireland	52.930394, -9.348387	U82	2018-04-06	U.laetevirens	MT160527	MT160637
France	47.85369,-3.97650	U83	2018-06-15	U.australis	MT160530	MT160640
France	48.69450,-4.06414	U84	2018-06-18	U.laetevirens	MT160529	MT160639
Portugal	41.69755,-8.85207	U85	2018-03-20	U.laetevirens	MT160532	MT160642
Portugal	41.295497, -8.736890	U86	2018-06-13	U.laetevirens	MT160531	MT160641
Ireland	53.141530, -9.224694	U87	2018-06-12	U.rigida	MT160534	MT160644
France	48.39555,-4.42343	U88	2018-06-28	U.australis	MT160533	MT160643
France	48.72996,-4.00382	U89	2018-06-14	U.rigida	MT160535	MT160645
Ireland	53.115607, -9.292439	U9	2018-06-18	U.rigida	MT160584	MT160694
France	48.39555,-4.42343	U90	2018-06-28	U.laetevirens	MT160537	MT160647
Portugal	41.430687,-8.784644	U91	2018-06-15	U.rigida	MT160536	MT160646
Ireland	52.930394, -9.348387	U92	2018-04-06	U.gigantea	MT160539	MT160649
France	48.72996,-4.00382	U93	2018-06-14	U.rigida	MT160538	MT160648
France	48.39555,-4.42343	U94	2018-06-28	U.australis	MT160541	MT160651
Spain	42.787662,-8.967366	U95	2018-05-29	U.australis	MT160540	MT160650
Portugal	41.69755,-8.85207	U96	2018-03-20	U.laetevirens	MT160543	MT160653
Portugal	41.69755,-8.85207	U97	2018-03-20	U.laetevirens	MT160542	MT160652
Portugal	40.612845, -8.673808	U98	2018-08-18	U.laetevirens	MT160547	MT160657
Portugal	41.295497, -8.736890	U99	2018-06-13	U.laetevirens	MT160545	MT160655
