# Supplementary material for: Foliose Ulva Species Show Considerable Inter‐Specific Genetic Diversity, Low Intra‐Specific Genetic Variation, and the Rare Occurrence of Inter‐Specific Hybrids in the Wild
Source: J Phycol. 2020 Nov 24;57(1):219–33. doi: 10.1111/jpy.13079 (PMC7894351; doi:10.1111/jpy.13079)
Supplement: Supplementary file 10 — Table S2. Common set of protein‐coding genes used for organelle coding sequence analysis. [file JPY-57-219-s010.xlsx]

## Sheet: Sheet1
Gene list for chloroplast coding sequence	Gene list for mitochondrial coding sequence
atpH	atp9
psbJ	nad4L
psaM	atp4
psaI	rps11
psbT	cox3
atpF	nad3
psbA	cob
atpE	nad4
rbcL	nad7
rpl23	atp1
psbN	nad1
rps18	nad6
psbL	rps12
rpl20	rps4
petG	cox2
psbM	cox1
psbI	rpl14
rps14	atp6
petL	nad5
rps19	atp8
psbE	rps19
rpl16	rps3
petD	rps14
psaB	rps13
psbH	nad2
rps4	rpl16
tufA	rpl5
atpA	rps10
rps3	rps2
ycf1
ycf3
ycf4
psbK
rps8
rps11
rpl12
psbF
psbZ
psaJ
psaC
atpI
infA
rpl36
petA
petB
rps12
rpl2
rps7
atpB
clpP
accD
cemA
ccsA
rpl14
psaA
rpl19
chlI
rps9
psbC
rps2
psbB
psbD
rpoC1
rpoB
ftsH
rpoA
rpoC2
rpl5
rpl32
