# Supplementary material for: Foliose Ulva Species Show Considerable Inter‐Specific Genetic Diversity, Low Intra‐Specific Genetic Variation, and the Rare Occurrence of Inter‐Specific Hybrids in the Wild
Source: J Phycol. 2020 Nov 24;57(1):219–33. doi: 10.1111/jpy.13079 (PMC7894351; doi:10.1111/jpy.13079)
Supplement: Supplementary file 11 — Table S3. 45S rRNA repeats allelic ratios of hybrid strain U99. [file JPY-57-219-s011.xlsx]

## Sheet: Sheet1
	Allelic ratio (0=reference,1=alternative)
SNP position [bp]	U11 (U.laetevirens)	U99 (Hybrid)	U10 (U.rigida)
175	0	0.59	1
1914	0	0.6	1
1967	0	0.56	1
2118	0	0.6	1
2144	0	0.61	1
2166	0	0.62	1
2285	0	0.62	1
2862	0	0.64	1
3804	0	0.6	1
4243	0	0.59	1
4998	0	0.6	1
5384	0	0.65	1
5425	0	0.63	1
5433	0	0.6	1
5435	0	0.62	1
5437	0	0.62	1
5438	0	0.62	1
